# Supplementary material for: Factors Associated with Outcomes of Patients with Veno-Venous Extracorporeal Membrane Oxygenation for COVID-19
Source: J Clin Med. 2024 Oct 4;13(19):5922. doi: 10.3390/jcm13195922 (PMC11478145; doi:10.3390/jcm13195922)
Supplement: Supplementary file 1 [file jcm-13-05922-s001.zip]

Archive with 1 entries (1 files):
- jcm-3217436-supplementary.pdf
